# Supplementary material for: Direct and Indirect Effects of Penguin Feces on Microbiomes in Antarctic Ornithogenic Soils
Source: Front Microbiol. 2018 Apr 3;9:552. doi: 10.3389/fmicb.2018.00552 (PMC5891643; doi:10.3389/fmicb.2018.00552)
Supplement: TABLE S1 — One-way ANOVA for three highly abundant taxa in penguin rookery. [file Table_1.xlsx]

## Sheet: Sheet2
Supplementary Table S1. One-way ANOVA for three highly abundant taxa in penguin rookery.
Taxonomy	QE.1.1	QE.1.2	QE.1.3	QE.2.1	QE.2.2	QE.2.3	QE.3.1	QE.3.2	QE.3.3	QE.4.1	QE.4.2	QE.4.3
Rudaea	12	11	22	193	49	74	17	5	11	9	5	0
Proteiniclasticum	31	30	33	56	132	90	50	39	24	1	13	14
Tissierella	18	3	17	20	34	14	8	5	2	0	0	5
Rudaea	QE.1	QE.2	QE.3
QE1	12	11	22
QE2	193	49	74
QE3	17	5	11
QE4	9	5	0
One-way ANOVA
SUMMARY
Group	Sample size	sum	mean	variance
QE1	3	45	15	37
QE2	3	316	105.333	5920.33
QE3	3	33	11	36
QE4	3	14	4.66667	20.3333
One-way ANOVA
	SS	df	MS	F	P-value	F crit
Site	20516.7	3	6838.89	4.5489	0.0384948	4.06618
Residuals	12027.3	8	1503.42
Total	32544	11
Proteiniclasticum	QE.1	QE.2	QE.3
QE1	31	30	33
QE2	56	132	90
QE3	50	39	24
QE4	1	13	14
One-way ANOVA
SUMMARY
Group	Sample size	sum	mean	variance
QE1	3	94	31.3333	2.33333
QE2	3	278	92.6667	1449.33
QE3	3	113	37.6667	170.333
QE4	3	28	9.33333	52.3333
One-way ANOVA
	SS	df	MS	F	P-value	F crit
Site	11293.6	3	3764.53	8.9935	0.0060837	4.06618
Residuals	3348.67	8	418.583
Total	14642.2	11
Tissierella	QE.1	QE.2	QE.3
QE1	18	3	17
QE2	20	34	14
QE3	8	5	2
QE4	0	0	5
One-way ANOVA
SUMMARY
Group	Sample size	sum	mean	variance
QE1	3	38	12.6667	70.3333
QE2	3	68	22.6667	105.333
QE3	3	15	5	9
QE4	3	5	1.66667	8.33333
One-way ANOVA
	SS	df	MS	F	P-value	F crit
Site	783	3	261	5.40933	0.0250785	4.06618
Residuals	386	8	48.25
Total	1169	11
