# Supplementary material for: Direct and Indirect Effects of Penguin Feces on Microbiomes in Antarctic Ornithogenic Soils
Source: Front Microbiol. 2018 Apr 3;9:552. doi: 10.3389/fmicb.2018.00552 (PMC5891643; doi:10.3389/fmicb.2018.00552)
Supplement: TABLE S2 — One-way ANOVA and Post hoc Tukey’s test for taxa of penguin-feces origin or soil origin. [file Table_2.xlsx]

## Sheet: Table_S2_Firmicutes_Clostridiac
Supplementary Table S2. One-way ANOVA and Post-hoc Tukey's test for taxa of penguin-feces origin or soil origin.
[1] "Clostridiaceae" "vs." "Site"
Analysis of Variance Table
Response: totudf$Clostridiaceae
Df Sum Sq Mean Sq F value Pr(>F)
totudf$Site 3 1.1275e-04 3.7584e-05 10.378 0.00393 **
Residuals 8 2.8973e-05 3.6220e-06
---
Signif. codes: 0 â€˜***â€™ 0.001 â€˜**â€™ 0.01 â€˜*â€™ 0.05 â€˜.â€™ 0.1 â€˜ â€™ 1
Tukey multiple comparisons of means
95% family-wise confidence level
Fit: aov(formula = totudf$Clostridiaceae ~ totudf$Site)
$`totudf$Site`
diff lwr upr p adj
QE2-QE1 0.003694381 -0.001281589 0.0086703512 0.1592412
QE3-QE1 -0.002321997 -0.007297967 0.0026539736 0.4829699
QE4-QE1 -0.004598464 -0.009574434 0.0003775064 0.0704408
QE3-QE2 -0.006016378 -0.010992348 -0.0010404074 0.0197914
QE4-QE2 -0.008292845 -0.013268815 -0.0033168746 0.0030887
QE4-QE3 -0.002276467 -0.007252437 0.0026995030 0.4982422
[1] "Firmicutes" "vs." "Site"
Analysis of Variance Table
Response: totudf$Clostridiaceae
Df Sum Sq Mean Sq F value Pr(>F)
totudf$Site 3 1.1275e-04 3.7584e-05 10.378 0.00393 **
Residuals 8 2.8973e-05 3.6220e-06
---
Signif. codes: 0 â€˜***â€™ 0.001 â€˜**â€™ 0.01 â€˜*â€™ 0.05 â€˜.â€™ 0.1 â€˜ â€™ 1
Tukey multiple comparisons of means
95% family-wise confidence level
Fit: aov(formula = totudf$Firmicutes ~ totudf$Site)
$`totudf$Site`
diff lwr upr p adj
QE2-QE1 0.011063630 0.001983602 0.0201436591 0.0190039
QE3-QE1 -0.006133453 -0.015213482 0.0029465756 0.2130471
QE4-QE1 -0.008338374 -0.017418403 0.0007416544 0.0723185
QE3-QE2 -0.017197084 -0.026277112 -0.0081170549 0.0013545
QE4-QE2 -0.019402005 -0.028482033 -0.0103219761 0.0006010
QE4-QE3 -0.002204921 -0.011284950 0.0068751075 0.8624864
[1] "Actinobacteria" "vs." "Site"
Analysis of Variance Table
Response: totudf$Actinobacteria
Df Sum Sq Mean Sq F value Pr(>F)
totudf$Site 3 0.0013076 0.00043588 0.7162 0.5695
Residuals 8 0.0048689 0.00060862
Tukey multiple comparisons of means
95% family-wise confidence level
Fit: aov(formula = totudf$Actinobacteria ~ totudf$Site)
$`totudf$Site`
diff lwr upr p adj
QE2-QE1 0.003694381 -0.06081100 0.06819976 0.9976250
QE3-QE1 -0.015187288 -0.07969267 0.04931809 0.8725791
QE4-QE1 0.013892954 -0.05061243 0.07839834 0.8981990
QE3-QE2 -0.018881669 -0.08338705 0.04562371 0.7865477
QE4-QE2 0.010198573 -0.05430681 0.07470396 0.9552954
QE4-QE3 0.029080243 -0.03542514 0.09358563 0.5095177
[1] "Clostridiaceae/Actinobacteria" "vs." "Site"
Analysis of Variance Table
Response: totudf$`Clostridiaceae/Actinobacteria`
Df Sum Sq Mean Sq F value Pr(>F)
totudf$Site 3 29.2001 9.7334 14.978 0.001204 **
Residuals 8 5.1989 0.6499
---
Signif. codes: 0 â€˜***â€™ 0.001 â€˜**â€™ 0.01 â€˜*â€™ 0.05 â€˜.â€™ 0.1 â€˜ â€™ 1
Tukey multiple comparisons of means
95% family-wise confidence level
Fit: aov(formula = totudf$`Clostridiaceae/Actinobacteria` ~ totudf$Site)
$`totudf$Site`
diff lwr upr p adj
QE2-QE1 1.816198 -0.2916169 3.9240122 0.0934415
QE3-QE1 -1.273724 -3.3815388 0.8340903 0.2869626
QE4-QE1 -2.377955 -4.4857697 -0.2701405 0.0282081
QE3-QE2 -3.089922 -5.1977365 -0.9821073 0.0067514
QE4-QE2 -4.194153 -6.3019673 -2.0863382 0.0009749
QE4-QE3 -1.104231 -3.2120454 1.0035837 0.3932309
[1] "Firmicutes/Actinobacteria" "vs." "Site"
Analysis of Variance Table
Response: totudf$`Firmicutes/Actinobacteria`
Df Sum Sq Mean Sq F value Pr(>F)
totudf$Site 3 169.913 56.638 21.439 0.0003518 ***
Residuals 8 21.134 2.642
---
Signif. codes: 0 â€˜***â€™ 0.001 â€˜**â€™ 0.01 â€˜*â€™ 0.05 â€˜.â€™ 0.1 â€˜ â€™ 1
Tukey multiple comparisons of means
95% family-wise confidence level
Fit: aov(formula = totudf$`Firmicutes/Actinobacteria` ~ totudf$Site)
$`totudf$Site`
diff lwr upr p adj
QE2-QE1 4.720284 0.4704373 8.9701300 0.0304748
QE3-QE1 -3.419447 -7.6692931 0.8303996 0.1207855
QE4-QE1 -5.131533 -9.3813791 -0.8816864 0.0199313
QE3-QE2 -8.139730 -12.3895768 -3.8898841 0.0012577
QE4-QE2 -9.851816 -14.1016628 -5.6019701 0.0003415
QE4-QE3 -1.712086 -5.9619323 2.5377604 0.5932414
