# Supplementary material for: Direct and Indirect Effects of Penguin Feces on Microbiomes in Antarctic Ornithogenic Soils
Source: Front Microbiol. 2018 Apr 3;9:552. doi: 10.3389/fmicb.2018.00552 (PMC5891643; doi:10.3389/fmicb.2018.00552)
Supplement: TABLE S3 — The 21 modules identified among the 12 samples. [file Table_3.xlsx]

## Sheet: modules
Supplementary Table S3. The 21 modules identified among the 12 samples.
Module	OTUs
1	444
2	395
3	378
4	291
5	273
6	227
7	226
8	222
9	216
10	199
11	198
12	197
13	172
14	169
15	150
16	150
17	114
18	113
19	82
20	54
21	48
	4318
