# Supplementary material for: Direct and Indirect Effects of Penguin Feces on Microbiomes in Antarctic Ornithogenic Soils
Source: Front Microbiol. 2018 Apr 3;9:552. doi: 10.3389/fmicb.2018.00552 (PMC5891643; doi:10.3389/fmicb.2018.00552)
Supplement: TABLE S4 — The OTUs in the yellow module which shows high correlation with all the geochemical factors except pH. [file Table_4.xlsx]

## Sheet: Table_S3_CytoscapeInput-edges-y
Table S4. The OTUs in the yellow module which shows high correlation with all the geochemical factors except pH.
OTU Name	SUID	Average Shortest PathLength	Betweenness Centrality	Closeness Centrality	Clustering Coefficient	Degree	Neighborhood Connectivity	Lowest Toxonomy
OTU_9	72	1.12	0.00019	0.9	0.95	250	262.2	g__Clostridium_sensu_stricto_13
OTU_17	73	1	0.000614	1	0.9	282	254.31	f__Micromonosporaceae
OTU_24	75	1	0.000714	1	0.9	283	253.62	f__Intrasporangiaceae
OTU_26	77	1.01	0.000552	0.99	0.91	280	255.19	g__Rhodanobacter
OTU_30	79	1.01	0.000552	0.99	0.91	280	255.19	g__Rhodanobacter
OTU_32	81	1.01	0.000552	0.99	0.91	280	255.19	g__Haliangium
OTU_38	83	1	0.000614	1	0.9	282	254.31	g__Dokdonella
OTU_39	85	1	0.000714	1	0.9	283	253.62	o__Micrococcales
OTU_42	87	1.01	0.000579	0.99	0.9	281	254.79	g__Rhodanobacter
OTU_68	89	1	0.000614	1	0.9	282	254.31	f__Chitinophagaceae
OTU_81	91	1.01	0.000559	0.99	0.91	280	255.11	g__Lysinimonas
OTU_82	93	1.02	0.000451	0.98	0.92	276	256.76	g__Pseudolabrys
OTU_87	95	1.01	0.000552	0.99	0.91	280	255.19	g__Nakamurella
OTU_94	97	1	0.000614	1	0.9	282	254.31	f__Xanthomonadaceae
OTU_115	99	1.02	0.000511	0.98	0.91	278	255.87	s__Clostridium_sordellii
OTU_116	101	1	0.000614	1	0.9	282	254.31	g__Devosia
OTU_120	103	1.04	0.000412	0.97	0.92	273	257.6	o__Frankiales
OTU_126	105	1.35	1.55e-05	0.74	0.99	183	271.46	f__Frankiaceae
OTU_127	107	1	0.000614	1	0.9	282	254.31	f__NS9_marine_group
OTU_132	109	1	0.000614	1	0.9	282	254.31	c__Bacteroidetes_vadinHA17
OTU_144	111	1.01	0.000541	0.99	0.91	280	255.29	f__Chitinophagaceae
OTU_154	113	1.06	0.000311	0.94	0.94	265	259.66	o__Subgroup_6
OTU_157	115	1.2	7.18e-05	0.83	0.98	225	267.84	g__Gemmatimonas
OTU_173	117	1	0.000614	1	0.9	282	254.31	g__Gemmatimonas
OTU_175	119	1.18	0.000127	0.85	0.97	233	264.91	o__Acidimicrobiales
OTU_188	121	1	0.000614	1	0.9	282	254.31	s__agricultural_soil_bacterium_SC-I-71
OTU_204	123	1.01	0.000546	0.99	0.91	279	255.39	g__Haliangium
OTU_209	125	1.08	0.000221	0.92	0.95	260	261.61	g__Rhizomicrobium
OTU_215	127	1.01	0.00052	0.99	0.91	279	255.65	f__Chitinophagaceae
OTU_218	129	1	0.000614	1	0.9	282	254.31	g__Subsaxibacter
OTU_220	131	1.12	0.000175	0.89	0.96	248	262.71	g__Pseudomonas
OTU_227	133	1.05	0.000367	0.96	0.93	270	258.35	f__Nitrosomonadaceae
OTU_231	135	1.06	0.000321	0.94	0.94	266	259.31	f__JG37-AG-20
OTU_233	137	1	0.000714	1	0.9	283	253.62	g__Iamia
OTU_234	139	1.07	0.000287	0.93	0.94	262	260.14	o__Gaiellales
OTU_272	141	1.01	0.000596	0.99	0.91	279	255.26	g__Sorangium
OTU_277	143	1.12	0.000193	0.89	0.95	249	262.09	g__Granulicella
OTU_286	145	1.1	0.000236	0.91	0.95	254	261.38	g__CL500-29_marine_group
OTU_292	147	1.11	0.000192	0.9	0.96	251	262.53	c__KD4-96
OTU_293	149	1	0.000714	1	0.9	283	253.62	s__Hymenobacter_sp._R-36215
OTU_294	151	1	0.000614	1	0.9	282	254.31	g__Sandaracinus
OTU_303	153	1.01	0.000552	0.99	0.91	280	255.19	o__Desulfuromonadales
OTU_305	155	1.04	0.000399	0.96	0.93	272	257.76	f__Chitinophagaceae
OTU_309	157	1.01	0.000579	0.99	0.9	281	254.79	o__SC-I-84
OTU_314	159	1.01	0.000637	0.99	0.9	281	254.59	g__Proteiniclasticum
OTU_320	161	1.1	0.000217	0.91	0.95	256	261.81	c__JG30-KF-CM66
OTU_337	163	1.03	0.000428	0.97	0.92	274	257.22	f__Family_XIII
OTU_340	165	1	0.000614	1	0.9	282	254.31	o__C0119
OTU_346	167	1	0.000714	1	0.9	283	253.62	f__Comamonadaceae
OTU_352	169	1	0.000614	1	0.9	282	254.31	g__Ornithinimicrobium
OTU_358	171	1.3	3.69e-05	0.77	0.99	198	270.82	g__Reyranella
OTU_363	173	1.01	0.000572	0.99	0.9	281	254.83	g__Gemmatimonas
OTU_366	175	1.14	0.000131	0.88	0.97	244	264.55	g__Parafilimonas
OTU_369	177	1.08	0.000237	0.92	0.95	259	261.25	f__KD3-93
OTU_373	179	1	0.000614	1	0.9	282	254.31	f__Oxalobacteraceae
OTU_375	181	1.04	0.00039	0.96	0.93	272	257.88	g__Bauldia
OTU_380	183	1.04	0.000381	0.96	0.93	271	258.11	o__Acidimicrobiales
OTU_384	185	1	0.000614	1	0.9	282	254.31	f__WCHB1-69
OTU_387	187	1	0.000714	1	0.9	283	253.62	f__Saprospiraceae
OTU_390	189	1.02	0.000491	0.98	0.91	277	256.22	f__Coriobacteriaceae
OTU_400	191	1	0.00068	1	0.9	282	254.07	g__Christensenellaceae_R-7_group
OTU_402	193	1	0.000614	1	0.9	282	254.31	g__Demequina
OTU_432	195	1.18	0.000134	0.85	0.97	233	264.64	f__Saprospiraceae
OTU_457	197	1	0.000614	1	0.9	282	254.31	g__Nocardia
OTU_458	199	1.16	0.000157	0.87	0.96	239	263.87	f__Ruminococcaceae
OTU_466	201	1	0.000614	1	0.9	282	254.31	s__Deinococcus_marmoris
OTU_492	203	1	0.000614	1	0.9	282	254.31	f__Family_XI
OTU_499	205	1	0.000614	1	0.9	282	254.31	g__Tomitella
OTU_514	207	1.01	0.000535	0.99	0.91	279	255.49	f__OPB56
OTU_515	209	1	0.000614	1	0.9	282	254.31	s__Hymenobacter_antarcticus
OTU_521	211	1.01	0.000587	0.99	0.9	281	254.71	g__Sorangium
OTU_537	213	1.06	0.000339	0.95	0.93	267	259.13	g__Sorangium
OTU_541	215	1.02	0.000475	0.98	0.92	276	256.52	o__Oligoflexales
OTU_544	217	1.01	0.000582	0.99	0.9	281	254.76	g__Sorangium
OTU_574	219	1	0.000614	1	0.9	282	254.31	f__Draconibacteriaceae
OTU_581	221	1	0.000714	1	0.9	283	253.62	g__Lautropia
OTU_582	223	1.01	0.000531	0.99	0.91	279	255.52	s__Acidobacteria_bacterium_enrichment_culture_clone_CV-04
OTU_585	225	1	0.00067	1	0.9	282	254.14	g__Nakamurella
OTU_586	227	1.02	0.000471	0.98	0.92	277	256.42	s__Psychrobacter_glacincola
OTU_587	229	1.16	0.000124	0.86	0.97	237	264.92	c__S085
OTU_596	231	1.03	0.000425	0.97	0.92	274	257.29	o__Gaiellales
OTU_597	233	1.04	0.000496	0.96	0.92	272	257	g__Mycobacterium
OTU_602	235	1.01	0.000556	0.99	0.91	280	255.11	f__Saprospiraceae
OTU_605	237	1.25	3.99e-05	0.8	0.99	211	269.59	f__OPB56
OTU_611	239	1.11	0.000331	0.9	0.94	253	260.04	f__Solimonadaceae
OTU_614	241	1	0.000614	1	0.9	282	254.31	o__Selenomonadales
OTU_633	243	1	0.00067	1	0.9	282	254.14	g__Sorangium
OTU_635	245	1.1	0.000208	0.91	0.95	255	261.8	c__WCHB1-32
OTU_642	247	1	0.000714	1	0.9	283	253.62	f__Family_XI
OTU_657	249	1.12	0.000202	0.89	0.96	248	262.65	g__Desulfobulbus
OTU_660	251	1.04	0.000403	0.96	0.93	272	257.84	k__Bacteria
OTU_668	253	1.01	0.000579	0.99	0.9	281	254.79	g__Aequorivita
OTU_681	255	1.04	0.0004	0.96	0.93	271	257.84	g__Pedobacter
OTU_686	257	1	0.00067	1	0.9	282	254.14	f__Geodermatophilaceae
OTU_692	259	1.01	0.000579	0.99	0.9	281	254.79	g__Persicitalea
OTU_725	261	1.04	0.000434	0.97	0.92	273	257.26	s__Phormidium_sp._LEGE_07317
OTU_736	263	1.03	0.000409	0.97	0.92	274	257.49	f__Chitinophagaceae
OTU_740	265	1	0.000614	1	0.9	282	254.31	g__Rubrivirga
OTU_747	267	1.23	3.42e-05	0.81	0.99	218	269	g__Gottschalkia
OTU_755	269	1.15	0.000127	0.87	0.97	241	264.32	f__Acidobacteriaceae_.Subgroup_1.
OTU_769	271	1.01	0.000637	0.99	0.9	281	254.59	f__Xanthomonadaceae
OTU_784	273	1.01	0.000531	0.99	0.91	279	255.54	f__Rhodocyclaceae
OTU_799	275	1.29	4.34e-05	0.78	0.98	201	266.98	p__Saccharibacteria
OTU_814	277	1.03	0.000448	0.97	0.92	275	256.87	s__cyanobacterium_enrichment_culture_clone_CAWBG90
OTU_828	279	1	0.000614	1	0.9	282	254.31	g__Patulibacter
OTU_841	281	1	0.00068	1	0.9	282	254.07	g__Marinobacter
OTU_854	283	1	0.000614	1	0.9	282	254.31	g__Wandonia
OTU_859	285	1.04	0.000363	0.96	0.93	272	258.32	g__Tissierella
OTU_860	287	1.12	0.000222	0.89	0.95	249	261.56	g__Candidatus_Microthrix
OTU_863	289	1	0.000614	1	0.9	282	254.31	c__BSV13
OTU_869	291	1	0.000714	1	0.9	283	253.62	f__Comamonadaceae
OTU_878	293	1.01	0.000637	0.99	0.9	281	254.59	g__Legionella
OTU_895	295	1.01	0.000637	0.99	0.9	281	254.59	k__Bacteria
OTU_901	297	1.17	0.000138	0.85	0.97	234	266.04	g__Acetobacterium
OTU_918	299	1.04	0.000404	0.96	0.93	271	257.82	f__Gemmatimonadaceae
OTU_923	301	1	0.000714	1	0.9	283	253.62	s__Acidobacteriaceae_bacterium_LX51
OTU_934	303	1.04	0.000391	0.97	0.93	273	257.8	g__Gottschalkia
OTU_944	305	1.03	0.00045	0.97	0.92	275	256.95	f__Draconibacteriaceae
OTU_946	307	1.07	0.000257	0.94	0.94	264	260.6	g__Nocardioides
OTU_964	309	1.02	0.00055	0.98	0.91	277	256.01	g__Spirosoma
OTU_967	311	1.02	0.000515	0.98	0.91	278	255.82	o__Myxococcales
OTU_973	313	1	0.000614	1	0.9	282	254.31	p__Bacteroidetes
OTU_993	315	1.36	5.41e-05	0.73	0.99	180	273.44	g__Acidiphilium
OTU_1008	317	1.25	1.92e-05	0.8	0.99	211	270.83	c__JG30-KF-CM66
OTU_1010	319	1.01	0.000547	0.99	0.91	280	255.24	g__Phaselicystis
OTU_1012	321	1	0.00067	1	0.9	282	254.14	g__Gemmatimonas
OTU_1031	323	1	0.000614	1	0.9	282	254.31	o__NKB5
OTU_1059	325	1.01	0.000552	0.99	0.91	280	255.19	g__Aquicella
OTU_1060	327	1.2	5.11e-05	0.83	0.98	226	268.48	o__Xanthomonadales
OTU_1070	329	1.02	0.000504	0.98	0.91	278	255.95	f__Ruminococcaceae
OTU_1083	331	1.11	0.000184	0.9	0.96	252	262.71	f__Chitinophagaceae
OTU_1095	333	1.01	0.000637	0.99	0.9	281	254.59	g__Paenibacillus
OTU_1114	335	1.02	0.000506	0.98	0.91	278	255.94	g__Pseudomonas
OTU_1121	337	1.3	2.78e-05	0.77	0.99	199	269.65	f__AKYH767
OTU_1137	339	1	0.000614	1	0.9	282	254.31	f__Chitinophagaceae
OTU_1142	341	1.28	2.17e-05	0.78	0.99	204	270.4	p__Chloroflexi
OTU_1143	343	1.09	0.000187	0.92	0.96	257	262.5	o__Myxococcales
OTU_1148	345	1.06	0.000339	0.95	0.93	267	259.16	g__Haliangium
OTU_1157	347	1.18	8.08e-05	0.85	0.98	232	265.72	f__OPB56
OTU_1158	349	1.19	6.66e-05	0.84	0.98	228	267.47	o__Subgroup_6
OTU_1161	351	1.08	0.000326	0.92	0.94	260	260.46	f__Sandaracinaceae
OTU_1164	353	1.03	0.000463	0.97	0.92	275	256.75	g__Persicitalea
OTU_1165	355	1.06	0.000361	0.95	0.93	267	258.8	o__JG30-KF-CM45
OTU_1179	357	1.06	0.000317	0.94	0.94	265	259.48	g__Thermomonas
OTU_1187	359	1.01	0.000552	0.99	0.91	280	255.19	f__KD3-10
OTU_1207	361	1	0.000614	1	0.9	282	254.31	g__Dokdonella
OTU_1209	363	1.03	0.000517	0.97	0.92	275	256.57	f__Chitinophagaceae
OTU_1213	365	1	0.000614	1	0.9	282	254.31	g__Haliangium
OTU_1214	367	1.23	8.28e-05	0.82	0.98	219	266.66	p__Saccharibacteria
OTU_1215	369	1.01	0.000579	0.99	0.9	281	254.79	f__KD3-10
OTU_1217	371	1	0.000614	1	0.9	282	254.31	g__Subsaxibacter
OTU_1221	373	1.27	2.51e-05	0.79	0.99	208	270.7	o__Lineage_IIb
OTU_1225	375	1.01	0.000642	0.99	0.9	281	254.55	g__Leptothrix
OTU_1230	377	1.22	3.09e-05	0.82	0.99	222	269.26	f__Xanthomonadaceae
OTU_1235	379	1	0.000614	1	0.9	282	254.31	p__Chloroflexi
OTU_1237	381	1.1	0.000224	0.91	0.95	255	261.78	s__Pseudoxanthomonas_ginsengisoli
OTU_1238	383	1.06	0.000325	0.94	0.94	266	259.4	f__WCHB1-69
OTU_1257	385	1.37	4.89e-06	0.73	1	179	273.5	g__Gottschalkia
OTU_1273	387	1.01	0.000637	0.99	0.9	281	254.59	o__Myxococcales
OTU_1292	389	1.01	0.000546	0.99	0.91	280	255.24	g__Anaeromyxobacter
OTU_1300	391	1.17	7.71e-05	0.85	0.98	235	266.58	o__Clostridiales
OTU_1311	393	1.02	0.000482	0.98	0.92	276	256.41	g__unidentified_Anaerolineaceae
OTU_1329	395	1.06	0.000333	0.94	0.93	265	259.13	g__Acetobacterium
OTU_1336	397	1.01	0.000526	0.99	0.91	279	255.55	g__Cytophaga
OTU_1350	399	1.17	0.000117	0.85	0.97	234	265.96	g__Sorangium
OTU_1352	401	1.01	0.000637	0.99	0.9	281	254.59	g__Pedobacter
OTU_1371	403	1.01	0.000572	0.99	0.9	281	254.83	g__Gelidibacter
OTU_1372	405	1.01	0.000579	0.99	0.9	281	254.79	g__Arenibacter
OTU_1401	407	1.01	0.000511	0.99	0.91	279	255.73	g__Oligoflexus
OTU_1428	409	1.03	0.000459	0.97	0.92	275	256.75	f__Sphingobacteriaceae
OTU_1438	411	1	0.000614	1	0.9	282	254.31	o__JG30-KF-CM45
OTU_1454	413	1.1	0.000258	0.91	0.95	255	260.78	o__Oligoflexales
OTU_1465	415	1.23	3.27e-05	0.81	0.99	217	269.18	o__JG30-KF-CM45
OTU_1474	417	1.3	2.67e-05	0.77	0.99	198	271.09	o__SC-I-84
OTU_1481	419	1.02	0.000451	0.98	0.92	276	256.78	s__Acidobacteria_bacterium_WX27
OTU_1485	421	1.02	0.000515	0.98	0.91	278	255.82	f__WCHB1-69
OTU_1487	423	1.13	0.000111	0.88	0.97	245	265.16	g__Steroidobacter
OTU_1491	425	1.1	0.0003	0.91	0.95	255	261.05	f__Propionibacteriaceae
OTU_1511	427	1.18	7.79e-05	0.85	0.98	232	266.69	g__Fastidiosipila
OTU_1522	429	1.13	0.000191	0.89	0.96	247	262.5	g__Flavobacterium
OTU_1525	431	1.22	4.44e-05	0.82	0.99	220	267.84	g__Polymorphobacter
OTU_1550	433	1.02	0.000576	0.98	0.91	278	255.56	f__Xanthomonadaceae
OTU_1601	435	1.02	0.000491	0.98	0.91	277	256.22	f__Chitinophagaceae
OTU_1642	437	1.05	0.00034	0.95	0.93	268	258.87	f__Chitinophagaceae
OTU_1650	439	1.1	0.00023	0.91	0.95	256	261.34	f__NS11-12_marine_group
OTU_1682	441	1	0.00067	1	0.9	282	254.14	g__Aequorivita
OTU_1699	443	1	0.000714	1	0.9	283	253.62	g__unidentified_Oligoflexaceae
OTU_1713	445	1.08	0.000381	0.92	0.93	259	258.93	p__Saccharibacteria
OTU_1715	447	1.33	8.67e-06	0.75	1	190	272.64	p__Bacteroidetes
OTU_1717	449	1.36	1.56e-06	0.74	1	182	274.31	o__Gaiellales
OTU_1728	451	1.04	0.000469	0.96	0.92	271	257.49	g__Sorangium
OTU_1733	453	1.07	0.000391	0.94	0.93	264	259.15	f__Anaerolineaceae
OTU_1756	455	1.13	0.000165	0.89	0.96	247	263.21	f__NS11-12_marine_group
OTU_1802	457	1	0.00068	1	0.9	282	254.07	p__Saccharibacteria
OTU_1834	459	1.04	0.000346	0.96	0.93	271	258.64	c__TA18
OTU_1848	461	1.07	0.000312	0.93	0.94	263	259.75	f__OPB56
OTU_1923	463	1.2	3.21e-05	0.83	0.99	225	269.4	g__Chryseobacterium
OTU_1966	465	1.02	0.000535	0.98	0.91	276	256.28	s__Persicitalea_jodogahamensis
OTU_1973	467	1.02	0.000573	0.98	0.91	278	255.6	f__Rhodobacteraceae
OTU_1986	469	1.2	6.97e-05	0.83	0.98	225	266.96	g__Roseovarius
OTU_2030	471	1.03	0.000432	0.97	0.92	274	257.29	g__Rhodanobacter
OTU_2038	473	1.03	0.000417	0.97	0.92	274	257.37	g__Aestuariimicrobium
OTU_2056	475	1.49	6.95e-06	0.67	1	145	277.49	f__Gemmatimonadaceae
OTU_2127	477	1.29	4.27e-05	0.77	0.99	200	269.93	c__Alphaproteobacteria
OTU_2160	479	1.27	2.37e-05	0.79	0.99	207	270.89	g__Proteiniphilum
OTU_2178	481	1.08	0.000263	0.92	0.94	260	260.59	o__Oligoflexales
OTU_2199	483	1	0.000614	1	0.9	282	254.31	c__OPB35_soil_group
OTU_2217	485	1.32	3.58e-06	0.76	1	193	274.56	c__JG30-KF-CM66
OTU_2236	487	1.19	0.000155	0.84	0.97	230	265.47	o__Acidimicrobiales
OTU_2284	489	1.01	0.000579	0.99	0.9	281	254.79	f__Comamonadaceae
OTU_2353	491	1.17	9.5e-05	0.85	0.97	234	265.45	c__Deltaproteobacteria
OTU_2379	493	1.06	0.000334	0.94	0.94	266	259.3	g__Aquicella
OTU_2387	495	1.04	0.000378	0.96	0.93	271	258.19	p__Bacteroidetes
OTU_2409	497	1.16	0.000116	0.86	0.97	237	265.44	f__PHOS-HE51
OTU_2410	499	1.18	0.000151	0.85	0.97	232	265.41	f__env.OPS_17
OTU_2428	501	1.16	0.000122	0.87	0.97	239	264.83	g__Sorangium
OTU_2460	503	1.22	4.83e-05	0.82	0.99	222	268.91	o__Myxococcales
OTU_2461	505	1.05	0.000457	0.96	0.92	270	257.73	g__Aquicella
OTU_2480	507	1	0.00067	1	0.9	282	254.14	g__Christensenellaceae_R-7_group
OTU_2586	509	1	0.000614	1	0.9	282	254.31	g__Rhodanobacter
OTU_2675	511	1.17	6.71e-05	0.85	0.98	234	266.79	s__Flavobacterium_antarcticum
OTU_2691	513	1.18	5.65e-05	0.84	0.98	231	267.84	g__Sandaracinus
OTU_2703	515	1.01	0.000525	0.99	0.91	279	255.61	f__Parachlamydiaceae
OTU_2747	517	1.01	0.000541	0.99	0.91	280	255.29	o__GR-WP33-30
OTU_2773	519	1.01	0.000579	0.99	0.9	281	254.79	f__Comamonadaceae
OTU_2796	521	1.05	0.000341	0.95	0.93	268	259.01	s__Sporosarcina_newyorkensis
OTU_2800	523	1.27	2.97e-05	0.79	0.99	208	268.96	g__Gemmatimonas
OTU_2836	525	1.19	4.14e-05	0.84	0.99	228	268.42	g__Haliangium
OTU_2856	527	1.27	1.93e-05	0.79	0.99	208	270.12	g__Legionella
OTU_2871	529	1.03	0.000519	0.97	0.92	274	256.54	o__C0119
OTU_2941	531	1.04	0.000408	0.96	0.92	271	257.73	f__Chitinophagaceae
OTU_2978	533	1.05	0.000456	0.96	0.92	270	257.77	f__Chitinophagaceae
OTU_3015	535	1.07	0.000402	0.93	0.93	263	258.91	g__Mycobacterium
OTU_3096	537	1.06	0.000287	0.94	0.94	265	259.99	s__bacterium_LY17
OTU_3123	539	1.06	0.000316	0.95	0.94	267	259.43	c__Gammaproteobacteria
OTU_3145	541	1.07	0.000407	0.94	0.93	264	258.64	f__Cyclobacteriaceae
OTU_3274	543	1.03	0.000519	0.97	0.92	274	256.54	g__Anaeromyxobacter
OTU_3326	545	1.16	0.000134	0.87	0.97	239	264.34	o__Oligoflexales
OTU_3354	547	1.19	8.06e-05	0.84	0.98	230	266.5	c__Gammaproteobacteria
OTU_3369	549	1.29	1.99e-05	0.78	0.99	201	269.55	k__Bacteria
OTU_3414	551	1.05	0.000456	0.96	0.92	270	257.77	k__Bacteria
OTU_3417	553	1.03	0.000519	0.97	0.92	274	256.54	s__Azospirillum_sp._enrichment_culture_clone_yan50
OTU_3531	555	1.16	0.000115	0.86	0.97	237	265	f__Xanthomonadaceae
OTU_3714	557	1.19	0.000109	0.84	0.97	229	266.42	g__Filimonas
OTU_3747	559	1.03	0.000519	0.97	0.92	274	256.54	p__Proteobacteria
OTU_3751	561	1.01	0.000637	0.99	0.9	281	254.59	g__Romboutsia
OTU_3784	563	1	0.00067	1	0.9	282	254.14	g__Nocardioides
OTU_3857	565	1	0.000614	1	0.9	282	254.31	o__Myxococcales
OTU_4035	567	1.05	0.000456	0.96	0.92	270	257.77	g__Mycobacterium
OTU_4185	569	1.12	0.000288	0.89	0.95	248	261.39	c__Gammaproteobacteria
OTU_4307	571	1.01	0.000579	0.99	0.9	281	254.79	f__Chitinophagaceae
OTU_351	620	1.33	2.28e-05	0.75	0.99	191	271.43	g__Sorangium
OTU_367	626	1.42	8.95e-06	0.7	1	164	273.77	g__Iamia
OTU_425	637	1.08	0.00032	0.92	0.94	260	259.6	g__Sulfuritalea
OTU_644	666	1.25	6.18e-05	0.8	0.98	211	267.54	f__Dermacoccaceae
OTU_794	681	1.14	0.000191	0.88	0.96	243	263	g__Roseomonas
OTU_962	700	1.31	2.45e-05	0.76	0.99	195	269.9	f__Propionibacteriaceae
OTU_1039	710	1.54	4.89e-06	0.65	1	129	272.47	g__Thiobacillus
OTU_1615	768	1.33	8.12e-06	0.75	1	189	272.96	g__Dyadobacter
OTU_1817	781	1.46	7.4e-07	0.69	1	154	275.82	f__DA101_soil_group
OTU_1883	785	1.27	3.41e-05	0.79	0.99	208	270.25	s__Marinobacter_sp._BSs20148
OTU_1916	787	1.5	2.6e-06	0.67	1	141	273.86	g__Haliangium
OTU_1926	790	1.38	6.28e-06	0.73	1	176	271.93	o__Subgroup_7
OTU_2013	795	1.06	0.00035	0.94	0.93	266	258.87	f__RB446
OTU_2126	800	1.62	5.3e-07	0.62	1	108	276.04	f__Chitinophagaceae
OTU_2227	807	1.22	7.48e-05	0.82	0.98	222	267	o__Acidimicrobiales
OTU_2333	811	1.06	0.000423	0.94	0.93	265	258.31	f__Comamonadaceae
OTU_2362	814	1.16	0.000222	0.86	0.96	237	263.19	o__Sphingobacteriales
OTU_2451	821	1.5	6.47e-06	0.67	1	142	272.1	o__Oligoflexales
OTU_2466	825	1.19	7.6e-05	0.84	0.98	229	266.48	g__Haliangium
OTU_2690	830	1.31	2.07e-05	0.76	0.99	194	270.12	f__Chitinophagaceae
OTU_2714	834	1.31	1.03e-05	0.76	1	195	271.86	g__Hyphomicrobium
OTU_2716	836	1.31	9.24e-05	0.76	0.98	196	268.55	p__Saccharibacteria
OTU_2788	840	1.35	1.38e-05	0.74	0.99	183	270.34	f__Clostridiaceae_1
OTU_2904	847	1.44	2.8e-06	0.7	1	159	272.09	o__NKB5
OTU_2960	850	1.42	4.59e-06	0.7	1	164	272.12	f__Clostridiaceae_1
OTU_3101	855	1.57	1.64e-06	0.64	1	121	273.56	g__Anaeromyxobacter
OTU_3108	857	1.43	3.79e-06	0.7	1	162	272.91	k__Bacteria
OTU_3210	861	1.31	2.33e-05	0.76	0.99	194	270.79	p__WCHB1-60
OTU_3243	863	1.14	0.000168	0.87	0.96	242	263.44	c__Gammaproteobacteria
OTU_3396	869	1.39	1.5e-06	0.72	1	173	273.65	g__Nubsella
OTU_3475	873	1.14	0.000168	0.87	0.96	242	263.44	k__Bacteria
OTU_4171	882	1.14	0.000168	0.87	0.96	242	263.44	g__Bdellovibrio
OTU_1466	1063	1.78	8.7e-07	0.56	1	61	270.23	o__Subgroup_6
